# Supplementary material for: Bridging the divide in digital therapeutics (DTx): Partnership strategies for broader representation across DTx development and deployment
Source: PLOS Digit Health. 2026 Feb 20;5(2):e0001241. doi: 10.1371/journal.pdig.0001241 (PMC12922973; doi:10.1371/journal.pdig.0001241)
Supplement: S1 Table — (XLSX) [file pdig.0001241.s002.xlsx]

## Sheet: Part 1. DTx team building steps
1. Meeting each other
1-a) Understanding each group of the DTx team	Group 1	Group 2	Group 3
Name	Spiral Health (SH)	Family Health Centers of San Diego (FHCSD)	Public Health Researchers from UCSD (PHR)
What does your group care about most?	is primarily focused on developing Digital Therapeutics (DTx) solutions that are scientifically valid and commercially viable. They care about creating DTx that can be effectively prescribed and reimbursed by insurance companies, ensuring accessibility to patients who need them.	cares deeply about providing accessible, high-quality health care to medically underserved populations. They focus on offering supportive and sustainable health services to patients impacted by social determinants of health.	are focused on the ethical application of methods that generate valid and reliable scientific evidence throughout the DTx development phases.
What does your group want to achieve?	aims to develop a DTx solution that meets the success criteria defined by both Spiral Health and FHCSD, particularly in addressing chronic musculoskeletal pain. They want to ensure that the solution is effective in improving patient outcomes and is well-received in terms of user satisfaction .	aims to integrate the new DTx into their service offerings to improve patient outcomes in managing chronic musculoskeletal pain. Their goal is to enhance patient-reported outcomes and functional abilities through innovative treatments.	to ensure that the DTx developed is based on sound scientific principles and contributes valuable insights into effective pain management strategies, thereby advancing the field of digital therapeutics.
What special things can your group bring to this project?	brings expertise in DTx development, a deep understanding of the technical and regulatory landscape, and the capability to navigate the complexities of insurance reimbursement.	offers a strong network and infrastructure to reach medically underserved communities. They provide critical insights into the health care needs of these populations and have established trust and rapport with their patients, which is vital for the successful adoption and implementation of new treatments.	bring expertise in designing and conducting rigorous studies, ensuring that all development phases are underpinned by robust research methodologies. They also provide essential guidance on meeting ethical standards and navigating institutional reviews, which is critical for maintaining the integrity of the research and its acceptance in the broader medical and patient communities.
1-b) Understanding each individual of the DTx team	Person A from SH	Person B from FHCSD	Person C from PHR
About your relevant trained expertise
What specific skills from your formal training could be helpful for this project?	As a PhD holder in computer science with a focus on behavioral health applications, I can contribute advanced programming skills and knowledge of algorithmic design specifically tailored for health interventions.	While I don’t have extensive formal training, my role as a community health advocate has equipped me with skills in patient outreach and education, which could help in designing user-friendly DTx interfaces.	I specialize in the ethical design and implementation of clinical trials for digital therapeutics. My skills include ensuring compliance with ethical standards and generating reliable data that can inform DTx development effectively.
How would you rate your expertise in the trained skills you’ve mentioned?	4 = Expert	1 = Beginner	3 = Advanced
What led you to rate your trained expertise in trained skill that way?	I consider myself an expert in software development for health applications, having led several successful projects that have gone to market.	As a community organizer for a decade, I understand the challenges and barriers our community faces, which can directly inform the DTx development to be more inclusive.	I consider myself an expert in ethical research design, with over ten years of experience in the field, ensuring that all projects I work on meet the highest standards of ethical practice.
About your relevant lived expertise
What personal lived experiences do you have that are important for developing, testing, and maintaining the DTx?	My lived expertise is limited in terms of direct experience with chronic pain; however, my extensive collaboration with clinical teams and patients during my research provides me with a unique perspective on the patient journey and the healthcare system’s intricacies.	As someone who has personally dealt with chronic musculoskeletal pain without adequate health insurance, I can offer insights into the physical and financial barriers patients face, which is crucial for developing a DTx that is truly accessible.	While I do not have personal experience with chronic musculoskeletal pain, my professional interactions with patient groups during research have given me insights into the accessibility and usability needs of DTx from a user’s perspective.
How would you rate your level of lived expertise based on your lived experiences?	0 = No experience	4 = Engaged in organizing and engaging with others with the target identity/phenomena; feel confident in representing diverse perspectives among those who experience the targeted identity/phenomena	0 = No experience
What led you to rate your lived expertise in lived experiences that way?	While my direct lived experience is minimal, my ongoing interactions with clinical and patient advocacy groups have equipped me with a substantial understanding of the practical needs and challenges faced by DTx users.	My ten years of navigating healthcare systems as an uninsured patient give me deep understanding of the patient experience, which can guide the development of a user-centered DTx	My expertise in understanding user accessibility is mostly professional rather than personal, focusing on how to integrate patient feedback into product design effectively.
2. Learning about the project: Understanding each major task of the DTx team
Who are the people leading the task of:
DTx Builders	Person A from SH
DTx Users	Person B from FHCSD
DTx Checkers	Person C from PHR
3. Planning how we will do the the project: Establishing overall rule of the DTx team for this project
3-a) Communication protocols
Communication platform	via email
Primary contact points for each task	- DTx Builders: Person A from SH - DTx Users: Person B from FHCSD - DTx Checkers: Person C from PHR
Communication schedule:	biweekly all team meeting
3-b) Documentation and record keeping
How will project documents be shared?	We will use a collaborative project management tool, such as Trello or Asana, to share documents. This allows us to integrate task management with document sharing for improved efficiency.
Where will project documents be stored?	Project files will be stored on Dropbox, which offers encrypted storage options and easy access for all team members regardless of their location

## Sheet: Part 2. Modules for DTx team ac
Phase I: Design	Research/operation activities: (1) Problem Specification (2) Solution Specification
Key Decision Point	Modules for DTx team activities	Goal and Boundary Module	Milestone and Resources Module	Outcome Module	Benefit Module	Product Module
	Primary questions to think about	- What is our goal in this activity in Phase I. Design? - What is our boundary in this activity in Phase I. Design?	- What steps must we take to achieve our goals and what is the initial timeline for this activity in Phase I. Design? - What things do we need to meet our goals in this activity in Phase I. Design?	- What’s the best thing (e.g., meaningful benchmark) we want from our DTx via this activity in Phase I. Design? - What are other good things we hope to see from this activity in Phase I. Design?	- What personal gains do you see coming from your involvement in this activity in Phase I. Design? - Are the expectations everyone has from this activity in Phase I. Design reasonable in your view?	- What parts or features might we add to our product from this activity in Phase I. Design? - How can we check if our product from this activity in Phase I. Design works well and really helps people?
- Have needs, assets, constraints, and sustainability plans in the target population of users been satisfactorily defined? - Has an MVP corresponding benchmarks been created?	Decision-making process	1) Who knows the most about getting the right answers to our main questions?: Person B from FHCSD - Person B from FHCSD with their direct experience dealing with chronic musculoskeletal pain and a decade of community organizing, has a deep understanding of the physical and financial barriers faced by the community. This makes them well-suited, from among the team members, to identify the core nee…	1) Who knows the most about getting the right answers to our main questions? ALL (Person A, B, and C) - Person A from SH, with a strong background in computer science and experience in behavioral health applications, can outline the technical steps necessary to achieve the DTx’s goals. They can effectively map out the development timeline, considering both the technical requirements and the integ…	1) Who knows the most about getting the right answers to our main questions? Person A from SH, and Person B from FHCSD - Person A from SH, as a PhD in computer science specializing in behavioral health applications, has the technical expertise to define and develop the algorithms that will power the DTx, ensuring it meets the desired benchmarks of adaptability and efficacy. - Person B from FHCSD,…	1) Who knows the most about getting the right answers to our main questions?: ALL (Person A, B, and C) - Person A from SH, with their technical expertise and leadership in software development projects, might be significantly motivated by incentives that involve ownership or shares in the intellectual property developed, recognizing his contributions to the technological innovations. - Funding or…	1) Who knows the most about getting the right answers to our main questions? ALL (Person A, B, and C) - Person A from SH, with their skills in programming and understanding of algorithmic design for health interventions, can identify potential technological enhancements, such as machine learning algorithms or improvements to the user interface, to improve the DTx product. - Person B’s deep unders…
Phase II: Develop	Research/operation activities: (1) Proof-of-concept (2) Optimization
Key Decision Point	Modules for DTx team activities	Goal and Boundary Module	Milestone and Resources Module	Outcome Module	Benefit Module	Product Module
	Primary questions to think about	- What is our goal in this activity in Phase II. Develop? - What is our boundary in this activity in Phase II. Develop?	- What steps must we take to achieve our goals and what is the initial timeline for this activity in Phase II. Develop? - What things do we need to meet our goals for this activity in Phase II. Develop?	- What’s the best thing (e.g., meaningful benchmark) we want from our DTx via this activity in Phase II. Develop? - What are other good things we hope to see from this activity in Phase II. Develop?	- What personal gains do you see coming from your involvement in this activity in Phase II. Develop? - Are the expectations everyone has from this activity in Phase II. Develop reasonable in your view?	- What parts or features might we add to our product from this activity in Phase II. Develop? - How can we check if our product from this activity in Phase II. Develop works well and really helps people?
- Do any elements of the DTx need to be improved or tested? - Has a meaningful benchmark been attained in the intended population and setting? - Have the optimization criteria relevant to the optimization trial been met?	Decision-making process	1) Who knows the most about getting the right answers to our main questions?: Person A from SH - Person A from SH can answer technical questions regarding software improvements and testing, given his background in computer science and behavioral health applications. 2) Who understands best what will happen because of the decisions we make?: Person A from SH and Person B from FHCSD - Person A from…	1) Who knows the most about getting the right answers to our main questions?: Person A from SH - Person A from SH has the technical expertise to define the necessary software development milestones and the resources needed, such as server capabilities or additional programming staff, to meet these goals within the set timelines. 2) Who understands best what will happen because of the decisions we…	1) Who knows the most about getting the right answers to our main questions?: ALL (Person A, B, and C) - Person A from SH is skilled in identifying technical benchmarks such as system performance, user interface responsiveness, and algorithm accuracy. These benchmarks are critical for assessing the DTx’s technical viability and effectiveness. - Person B from FHCSD has the deepest insight into com…	1) Who knows the most about getting the right answers to our main questions? 2) Who understands best what will happen because of the decisions we make? 3) Who will be affected by these decisions, and have we asked them what they think? Given that the decision-making processes for this module are consistent with those in the Benefit Module from Phase I. Design, we will maintain the same decision-m…	1) Who knows the most about getting the right answers to our main questions?: Person A from SH - Person A’s expertise in computer science and algorithmic design makes them particularly suited to address technical questions about improving and testing DTx elements. Their deep technical knowledge ensures that they can identify necessary enhancements in the software architecture and optimize the use…
Phase III: Test	Research/operation activities: (1) Feasibility or Pilot (2) Effectiveness
Key Decision Point	Modules for DTx team activities	Goal and Boundary Module	Milestone and Resources Module	Outcome Module	Benefit Module	Product Module
	Primary questions to think about	- What is our goal in this activity in Phase III. Test? - What is our boundary in this activity in Phase III. Test?	- What steps must we take to achieve our goals and what is the initial timeline for this activity in Phase III. Test? - What things do we need to meet our goals for this activity in Phase III. Test?	- What’s the best thing (e.g., meaningful benchmark) we want from our DTx via this activity in Phase III. Test? - What are other good things we hope to see from this activity in Phase III. Test?	- What personal gains do you see coming from your involvement in this activity in Phase III. Test? - Are the expectations everyone has from this activity in Phase III. Test reasonable in your view?	- What parts or features might we add to our product from this activity in Phase III. Test? - How can we check if our product from this activity in Phase III. Test works well and really helps people?
- Is evidence available to show an effectiveness trial can be conducted? - Is the DTx prducing meaningful effects compared to a decision-supporting comparator?	Decision-making process	1) Who knows the most about getting the right answers to our main questions?: Person B from FHCSD and Person C from PHR - Person B from FHCSD understands community needs and can evaluate if the DTx is as effective as other support systems, with a focus on how easy it is to access and use. - Person C’s knowledge in clinical trial ethics and design helps ensure that trials are ethical and the resul…	1) Who knows the most about getting the right answers to our main questions?: Person A from SH and Person C from PHR - Person A from SH has the technical expertise to outline the software development and testing steps required to validate the DTx’s functionalities. They can set realistic timelines based on past project timelines and the complexity of the tasks at hand. - Person C’s expertise in e…	1) Who knows the most about getting the right answers to our main questions? ALL (Person A, B, and C) - Person A from SH has the technical expertise to define performance benchmarks such as system reliability, user interface responsiveness, and algorithmic accuracy that are critical for evaluating the effectiveness of the DTx in real-world settings. - Person B from FHCSD is most knowledgeable abo…	1) Who knows the most about getting the right answers to our main questions? 2) Who understands best what will happen because of the decisions we make? 3) Who will be affected by these decisions, and have we asked them what they think? Given that the decision-making processes for this module are consistent with those in the Benefit Module from Phase I. Design, we will maintain the same decision-m…	1) Who knows the most about getting the right answers to our main questions? 2) Who understands best what will happen because of the decisions we make? 3) Who will be affected by these decisions, and have we asked them what they think? Given that the decision-making processes for this module are consistent with those in the Product Module from Phase II. Develop, we will maintain the same decision…
Phase IV: Monitor	Research/operation activities: Market release and RWE monitoring
Key Decision Point	Modules for DTx team activities	Goal and Boundary Module	Milestone and Resources Module	Outcome Module	Benefit Module	Product Module
	Primary questions to think about	- What is our goal in this activity in Phase IV. Monitor? - What is our boundary in this activity in Phase IV. Monitor?	- What steps must we take to achieve our goals and what is the initial timeline for this activity in Phase IV. Monitor? - What things do we need to meet our goals for this activity in Phase IV. Monitor?	- What’s the best thing (e.g., meaningful benchmark) we want from our DTx via this activity in Phase IV. Monitor? - What are other good things we hope to see from this activity in Phase IV. Monitor?	- What personal gains do you see coming from your involvement in this activity in Phase IV. Monitor? - Are the expectations everyone has from this activity in Phase IV. Monitor reasonable in your view?	- What parts or features might we add to our product from this activity in Phase IV. Monitor? - How can we check if our product from this activity in Phase IV. Monitor works well and really helps people?
- Are there diminishing positive effects over time in real-world use? - Are there any DTx elements to improve? - Is there a broader target market?	Decision-making process	1) Who knows the most about getting the right answers to our main questions?: Person A from SH - Person A from SH is most knowledgeable about technological aspects, especially in identifying diminishing effects over time through data analytics and system performance metrics. 2) Who understands best what will happen because of the decisions we make?: Person A from SH and Person B from FHCSD - Pers…	1) Who knows the most about getting the right answers to our main questions? ALL (Person A, B, and C) - Person A from SH, with a strong background in software and system development tailored to health applications, is best positioned to provide technical insights on system functionality and the technical feasibility of proposed enhancements. - Person B from FHCSD would have the deepest understand…	1) Who knows the most about getting the right answers to our main questions?: ALL (Person A, B, and C) - Person A from SH can determine technical benchmarks such as uptime, user engagement rates, and system responsiveness that are essential for evaluating the DTx’s ongoing performance. - Person B from FHCSD can identify community impact benchmarks, such as health outcome improvements and user emp…	1) Who knows the most about getting the right answers to our main questions?: ALL (Person A, B, and C) - Offering stock options or equity can significantly motivate Person A from SH, whose technical expertise and ownership in the developed software are closely aligned with the company’s success. - For Person B from FHCSD, fostering partnerships with other technology developers or community groups…	1) Who knows the most about getting the right answers to our main questions?: Person A from SH - Person A from SH is best positioned to recommend advanced technical features like enhanced data analytics or artificial intelligence capabilities that can personalize user experiences or improve diagnostic accuracy. 2) Who understands best what will happen because of the decisions we make?: Person A f…
